# Supplementary material for: West Nile and Usutu virus seroprevalence in Hungary: A nationwide serosurvey among blood donors in 2019
Source: PLoS One. 2022 Apr 8;17(4):e0266840. doi: 10.1371/journal.pone.0266840 (PMC8992992; doi:10.1371/journal.pone.0266840)
Supplement: S1 Data — (XLSX) [file pone.0266840.s001.xlsx]

## Sheet: Cumulative incidence 2004-2019
Statistical Regions (NUTS3)	2004	2005	2006	2007	2008	2009	2010	2011	2012	2013	2014	2015	2016	2017	2018	2019	Cumulative number of Clinical cases (2004 - 2019)	2004	2005	2006	2007	2008	2009	2010	2011	2012	2013	2014	2015	2016	2017	2018	2019	Mean	Cumulative incidence (2004 - 2019)	Lower 95% confidence limit	Upper 95% confidence limit
Budapest	1	0	0	0	2	1	3	0	2	6	4	9	7	1	12	1	49	1705309	1697343	1698106	1696128	1702297	1712210	1721556	1733685	1727495	1735711	1744665	1757618	1759407	1752704	1749734	1752286	1.72789e+06	2.83583	2.09837	3.74874	2.84 (2.10−3.75)
Pest	0	0	0	1	1	1	1	1	1	5	1	1	12	5	21	7	58	1124395	1143629	1157564	1176550	1195020	1213290	1229880	1237561	1213323	1218172	1220748	1226115	1234541	1247372	1261864	1278874	1.21118e+06	4.78871	3.63702	6.18985	4.79 (3.64−6.19)
Fejér	1	0	0	1	1	0	1	0	0	3	0	5	4	1	15	2	34	428579	428798	428332	428711	428572	428295	427416	426120	421927	421086	419506	417651	418487	416215	416691	417712	423381	8.03059	5.56198	11.2214	8.03 (5.56−11.22)
Komárom-Esztergom	0	0	0	0	1	0	0	0	0	1	0	0	0	1	7	0	10	315886	315544	314783	315036	314649	314450	312431	311411	303864	302451	300677	299110	297914	297381	297454	299207	307016	3.25716	1.55567	5.99616	3.26 (1.56−6.00)
Veszprém	0	0	0	0	0	0	0	0	1	0	0	0	1	0	8	0	10	368519	366555	365009	363706	361620	360387	358807	356573	353798	351165	349007	346647	344302	342501	341425	341317	354459	2.8212	1.34745	5.1936	2.82 (1.35−5.19)
Győr-Moson-Sopron	0	0	0	0	1	0	1	0	0	0	0	0	2	1	1	0	6	440138	439922	441606	442667	444384	447033	448435	449967	444935	448312	450318	452638	455217	457344	461518	467144	449474	1.33489	0.4831	2.91257	1.33 (0.48−2.91)
Vas	0	0	0	0	1	0	1	0	1	0	0	0	0	0	2	0	5	266342	265229	264361	263251	261877	260950	259364	257688	256215	255294	254580	253997	253689	253109	253305	253551	258300	1.93573	0.615157	4.53169	1.94 (0.62−4.53)
Zala	0	0	0	0	0	0	0	0	0	0	0	0	0	0	1	0	1	296705	295197	294175	293443	291678	290204	288591	287043	283249	281673	279623	277290	275027	272798	270634	268648	284124	0.351959	0.000315719	1.99364	0.35 (0.00−1.99)
Baranya	0	0	0	0	0	0	0	0	1	0	0	0	1	0	2	0	4	402260	400313	398355	398215	396633	394911	393758	391455	380904	377142	373984	371110	368135	365726	363721	360704	383583	1.0428	0.273894	2.68144	1.04 (0.27−2.68)
Somogy	0	0	0	0	0	0	0	0	1	0	0	0	0	0	8	0	9	334065	331 802	329399	328496	325024	322197	320578	317947	318778	318096	315512	312084	309115	306698	303802	301429	317548	2.83422	1.28921	5.38692	2.83 (1.29−5.39)
Tolna	0	0	0	0	0	0	1	0	1	0	0	0	0	0	3	0	5	247287	245350	242946	240966	238431	235874	233650	231183	231533	229942	227996	225936	223618	221799	219317	217463	232081	2.15442	0.684654	5.04366	2.15 (0.68−5.04)
Borsod-Abaúj-Zemplén	0	0	0	0	0	0	0	0	0	0	0	0	1	1	12	0	14	738143	731854	725779	718951	709634	701160	692771	684793	688922	682350	674999	667594	660549	654402	648216	642447	688910	2.0322	1.10922	3.41138	2.03 (1.11−3.41)
Heves	1	0	1	0	1	0	0	0	1	3	0	0	1	2	5	0	15	323769	322756	320886	319460	316874	314441	311454	307985	309175	306336	303503	301296	299219	296927	295792	294609	309030	4.8539	2.7131	8.00912	4.85 (2.71−8.01)
Nógrád	0	0	0	0	0	0	0	0	1	0	0	0	0	0	1	0	2	218128	216501	214824	213030	210182	207637	204917	201919	202734	200755	198392	195923	193946	192573	190937	189304	203231	0.9841	0.0958103	3.58828	0.98 (0.10−3.59)
Hajdú-Bihar	0	0	0	0	5	0	1	1	2	2	1	3	4	7	33	3	62	550265	549372	547357	545641	543802	542192	541298	201919	543452	541352	539507	537268	534974	532399	530464	527989	519328	11.9385	9.15507	15.3029	11.94 (9.16−15.30)
Jász-Nagykun-Szolnok	0	0	0	0	4	0	2	0	0	3	1	0	1	2	19	2	34	413174	410823	407232	403622	399200	394891	390775	386752	390026	386654	383489	379897	376334	373631	371271	370007	389861	8.72105	6.0402	12.1862	8.72 (6.04−12.19)
Szabolcs-Szatmár-Bereg	0	0	0	0	0	0	0	1	0	1	0	1	6	2	18	2	31	583564	581623	578573	576054	571018	565326	560429	555496	565317	563653	561379	562357	563075	562058	558361	552964	566328	5.47386	3.71941	7.76951	5.47 (3.72−7.77)
Bács-Kiskun	0	0	0	0	0	0	5	0	1	2	1	1	2	0	15	6	33	541584	540499	537862	536290	533710	530379	528418	524841	521852	519930	516892	513687	511419	508017	505602	503825	523425	6.30462	4.34019	8.85367	6.30 (4.34−8.85)
Békés	0	0	0	2	0	4	2	0	2	2	1	1	1	0	18	6	39	392845	389590	385847	382190	376657	371322	366556	361802	362662	359153	355199	351148	347058	342438	338025	334264	363547	10.7276	7.62956	14.6639	10.73 (7.63−14.66)
Csongrád-Csanád	0	0	0	0	2	1	1	0	2	3	2	1	5	0	14	7	38	425785	424849	423585	423751	424139	423826	423240	421827	411764	409571	407389	406205	404459	401469	400238	399012	414444	9.1689	6.4894	12.5842	9.17 (6.49−12.58)
TOTAL	3	0	1	4	19	7	19	3	17	31	11	22	48	23	215	36	459	10116742	9765747	10076581	10066158	10045401	10030975	10014324	9647967	9931925	9908798	9877365	9855571	9830485	9797561	9778371	9772756	9.92714e+06	4.62369	4.21056	5.06647	4.62 (4.21−5.07)
