# Supplementary material for: West Nile and Usutu virus seroprevalence in Hungary: A nationwide serosurvey among blood donors in 2019
Source: PLoS One. 2022 Apr 8;17(4):e0266840. doi: 10.1371/journal.pone.0266840 (PMC8992992; doi:10.1371/journal.pone.0266840)
Supplement: S2 Data — (XLSX) [file pone.0266840.s002.xlsx]

## Sheet: Donor IgG Seroprev
	Statistical Regions (NUTS3)	Donor Number	2019 population	%	anti-WNV IgG Positive Number	anti-WNV Prevalence	anti-USUV IgG Positive Number	anti-USUV Prevalence	Lower 95% confidence limit	Upper 95% confidence limit	Lower 95% confidence limit	Upper 95% confidence limit
1	Budapest	536	1752286	0.0305886	20	0.0373134	3	0.00559701	0.022781	0.0576375	0.00107142	0.0164566
2	Pest	379	1278874	0.0296354	23	0.060686	1	0.00263852	0.0384604	0.091067	2.36684e-06	0.0149456
3	Fejér	129	417712	0.0308825	8	0.0620155	0	0	0.0265873	0.122382	0.00545127	0.0297736
4	Komárom-Esztergom	92	299207	0.0307479	7	0.076087	0	0	0.030297	0.157068	0.00764363	0.0417478
5	Veszprém	104	341317	0.0304702	2	0.0192308	0	0	0.00187228	0.0701203	0.00676167	0.0369308
6	Győr-Moson-Sopron	141	467144	0.0301834	4	0.0283688	0	0	0.00745115	0.072947	0.00498733	0.0272397
7	Vas	78	253551	0.030763	0	0	0	0	0.00901557	0.049241	0.00901557	0.049241
8	Zala	82	268648	0.0305232	0	0	0	0	0.00857578	0.046839	0.00857578	0.046839
9	Baranya	110	360704	0.0304959	2	0.0181818	0	0	0.00177015	0.0662956	0.00639286	0.0349164
10	Somogy	100	301429	0.0331753	2	0.02	0	0	0.00194717	0.0729251	0.00703214	0.038408
11	Tolna	82	217463	0.0377076	5	0.0609756	0	0	0.0193774	0.142748	0.00857578	0.046839
12	Borsod-Abaúj-Zemplén	194	642447	0.030197	4	0.0206186	0	0	0.00541553	0.0530182	0.00362482	0.0197979
13	Heves	100	294609	0.0339433	7	0.07	0	0	0.0278732	0.144502	0.00703214	0.038408
14	Nógrád	57	189304	0.0301103	1	0.0175439	0	0	1.57374e-05	0.0993754	0.0123371	0.0673825
15	Hajdú-Bihar	162	527989	0.0306825	10	0.0617284	0	0	0.0294824	0.113637	0.00434083	0.0237086
16	Jász-Nagykun-Szolnok	112	370007	0.0302697	12	0.107143	0	0	0.0552242	0.187289	0.0062787	0.0342929
17	Szabolcs-Szatmár-Bereg	173	552964	0.0312859	7	0.0404624	0	0	0.0161117	0.0835274	0.00406482	0.0222012
18	Bács-Kiskun	153	503825	0.0303677	6	0.0392157	0	0	0.0141922	0.0855636	0.00459617	0.0251033
19	Békés	101	334264	0.0302156	5	0.049505	0	0	0.0157322	0.115895	0.00696252	0.0380277
20	Csongrád-Csanád	120	399012	0.0300743	5	0.0416667	1	0.00833333	0.0132413	0.0975447	7.47527e-06	0.0472033
	TOTAL	3005	9772756	0.0307487	130	0.0432612	5	0.00166389	0.0361502	0.0513645	0.000528769	0.0038953
